# Supplementary material for: Comparison of the gut microbiome and resistome in captive African and Asian elephants on the same diet
Source: Front Vet Sci. 2023 Feb 16;10:986382. doi: 10.3389/fvets.2023.986382 (PMC9978182; doi:10.3389/fvets.2023.986382)
Supplement: Supplementary file 1 [file Table_1.xls]

## Sheet: Summary of q sig
Alpha diversity	mean(African)	variance(African)	mean(Asian)	variance(Asian)	p value
shannon	9.12	0.221	9.39	0.099	0.08
simpson	0.99	0.002	0.99	0.0009	1.48
chao1	8594.69	137.258	9322.7	563.335	0.085
goods_coverage	0.99	5e-06	0.99	7e-06	1
species	8349.67	165	9111.15	539.27	0.068
Phylum level	mean(African)	variance(African)	mean(Asian)	variance(Asian)	p value	q value	note: q value is the same as FDR reported in the manuscript
Spirochaetes	0.0169756	6.08e-06	0.0421985	1.9e-06	0	0
Verrucomicrobia	0.0333364	2.09e-05	0.00502132	2.5e-06	0.000181208	0.00504545
Family level	mean(African)	variance(African)	mean(Asian)	variance(Asian)	p value	q value
Spirochaetaceae	0.0162863	5.85175e-06	0.0411348	2.07817e-06	5.69853e-05	0.0138734
Akkermansiaceae	0.0289915	1.39564e-05	0.000719896	4.64682e-08	0.000365809	0.0200493
Genus level	mean(African)	variance(African)	mean(Asian)	variance(Asian)	p value	q value
Treponema	0.0155662	5.93486e-06	0.0398373	2.88701e-06	0.000124192	0.0207517
Akkermansia	0.0289915	1.39564e-05	0.000719896	4.64682e-08	0.000210988	0.0222615
KEGG level 2	mean(African)	variance(African)	mean(Asian)	variance(Asian)	p value	q value
Carbohydrate metabolism	0.0339249	1.77461e-07	0.0362911	9.1957e-07	0.00417021	0.0151467
Membrane transport	0.012539	3.24657e-08	0.0142834	9.89537e-07	0.0184681	0.0261107
Cellular community - prokaryotes	0.00979219	1.05297e-08	0.0102902	1.16899e-07	0.039766	0.037843
CAZy level 2	mean(African)	variance(African)	mean(Asian)	variance(Asian)	p value	q value
GH28	0.00101955	5.01463e-09	0.000820804	1.18549e-09	0.00893907	0.029506
CARD	mean(African)	variance(African)	mean(Asian)	variance(Asian)	p value	q value
vanO	6.68263e-06	3.65076e-13	1.22877e-06	5.98957e-13	0	0
tetQ	4.08356e-05	4.30556e-11	6.29939e-06	1.6345e-11	0.000442568	0.0414786
efrA	1.9972e-05	2.51211e-11	0	0	0.00077027	0.0481279

## Sheet: CARD data
ARO_name	FZ	FJ	FH	YM	YZ	YL	YW
CfxA2	25.1574	14.6152	24.7901	20.0054	87.0702	2200.58	368.868
tetQ	598.565	772.17	822.46	113.87	213.154	77.7023	46.3753
tetW/N/W	617.558	399.082	400.516	238.807	221.409	268.639	387.194
vanRC	360.159	343.643	550.364	11.3167	25.2076	18.9342	1.39864
MexW	231.1	0	463.75	111.021	361.251	292.173	0
efrA	452.742	274.522	345.392	0	0	0	0
fusC	44.5092	381.331	94.616	0	13.1454	2.52291	29.8556
cpxA	0	0	0	0	346.83	9.02427	0
APH6-Ic	149.185	63.9813	70.524	149.342	227.745	297.954	330.957
novA	14.162	0	0	90.2465	76.0683	323.269	0
evgS	14.0541	30.1294	12.0339	7.3605	303.652	36.6476	84.2765
PmrC	0	0	0	0	284.198	2.45687	6.4609
mdtC	0	0	0	0	283.573	3.36389	9.20919
TolC	0	0	0	0	235.145	11.0415	9.70749
tet33	186.294	84.9712	6.39616	8.17739	37.7268	0	231.381
mdtM	0	0	0	0	229.242	0	2.73016
PC1_beta-lactamase_blaZ	225.789	22.8636	1.24298	0	9.879	6.32003	9.34873
mdtF	0	0	3.3738	0	219.228	0	14.8227
acrB	0	0	0	0	218.273	2.29828	2.26644
AcrE	0	0	0	0	216.874	0	0
emrB	0	0	0	0	216.168	1.79794	8.90617
patA	0	0	0	0	201.262	1.90757	5.54517
emrY	69.7532	14.0481	0	0	185.591	0	30.1904
mdtO	24.7273	0	9.74652	0	185.295	19.5741	4.01539
MexB	0	0	1.85508	3.18011	21.5968	0.94514	179.895
mdtH	7.34783	26.7444	25.1195	8.11813	163.382	0	2.35502
evgA	0	0	0	0	161.558	0	0
acrD	0	76.692	13.6451	0	159.302	0	2.11025
tetO	57.9315	152.458	120.887	56.0151	53.4855	128.558	101.229
emrK	0	0	0	0	146.669	0	0
tet39	0	0	0	128.479	43.6617	13.9041	143.97
AcrF	19.4728	0	0	2.41444	139.115	2.69691	48.2044
MexI	26.4037	138.258	41.6292	0	0	0	0
ErmB	0	3.8261	15.4084	11.1006	63.7386	0	135.857
adeB	0	133.288	0	14.2896	16.633	3.19226	0
PmrF	0	0	0	0	132.819	1.74772	0
vanO	131.692	116.44	110.779	39.0261	16.8045	25.8014	6.36099
OXA-241	51.1625	5.39114	1.70564	125.962	7.32884	33.9114	94.8642
gadW	0	0	0	18.6717	125.134	3.16001	1.55812
THIN-B	120.087	43.3896	78.3869	122.161	90.1722	46.5934	49.23
marA	0	0	0	0	119.536	0	0
VIM-34	0	118.295	0	0	0	0	0
mdtA	0	0	0	0	112.219	2.8701	1.41517
vanSC	36.8517	107.954	84.1817	32.9501	0	0	0
YojI	0	0	0	0	107.549	0	0
lnuC	52.5186	8.84187	8.81471	67.3268	34.4991	63.0587	107.126
mdtN	0	0	0	4.30885	106.621	4.81294	0
cat	5.19274	0	104.531	0	76.4079	0	0
cmx	19.1371	52.7456	37.5524	0	103.032	0	6.6244
emrA	0	1.89571	77.9133	5.0769	102.709	0.94514	0
AcrS	0	0	0	0	100.907	0	2.44848
vatB	0	0	0	99.6242	17.5037	12.5976	0
mdtE	9.53768	0	40.7265	0	99.6133	2.89668	83.2773
ANT6-Ia	0	0	0	0	98.3196	84.4175	44.0726
MexC	0	0	0	0	95.238	0	0
CRP	0	0	0	0	94.2485	0	0
TriB	0	0	0	55.0776	92.7551	65.448	0
qacA	92.7274	13.0725	13.706	3.33423	6.79181	5.58645	15.609
tet32	36.0246	91.5308	29.2624	75.2703	26.4881	25.4184	31.3328
ErmU	14.162	91.2698	50.2389	30.5537	14.8185	39.8162	16.8277
clbC	0	0	0	16.0043	9.31449	0	88.1451
APH3-Ib	0	87.8472	73.6837	0	26.0806	50.0546	0
AAC6-Ie-APH2-Ia	13.7162	25.2202	12.8334	87.2639	53.747	23.2854	24.3889
vanWB	3.212	3.23443	9.49533	14.4369	50.4135	19.351	85.8734
OXA-134	0	0	0	12.616	29.37	9.39464	84.307
emrR	0	0	0	0	82.8832	0	3.48597
Escherichia_coli_acrA	0	0	0	0	82.7304	0	0
Escherichia_coli_acrR	0	0	0	2.59329	81.5018	2.89668	0
MCR-5	28.8795	23.562	10.944	80.6478	32.0555	56.6153	40.55
catS	0	0	14.6198	8.00216	3.10483	80.4449	17.629
vanTC	0	35.4222	74.2779	9.03469	26.2909	50.4583	79.615
OXA-115	0	0	0	3.7848	4.4055	25.3655	79.2115
AAC3-Id	44.9102	0	0	13.4877	5.8918	78.4281	39.8711
vanWG	15.1521	20.026	78.3869	0.851293	0	0	0
mepA	5.69079	70.755	77.8165	4.05568	4.72987	23.3614	27.36
arnA	16.6909	26.8289	0	10.0027	76.4398	35.2497	0
mdtB	0	0	0	0	73.425	0	5.5587
tetM	23.2511	56.1922	68.7348	8.36046	19.4631	18.6771	72.302
baeS	0	0	0	0	71.2386	2.31734	6.85573
vanWI	15.5782	0	0	0	0	0	70.4203
APH3-VIa	0	0	0	18.0694	7.0109	37.0027	69.6631
APH4-Ib	0	0	0	68.5899	0	0	50.3687
Erm47	35.1437	13.0725	9.13737	68.0183	63.552	15.6421	46.3751
NmcR	55.1324	7.65219	11.8945	67.2888	26.5587	59.9522	23.2136
basS	0	0	0	0	0	0	67.0471
msbA	3.5205	8.86271	10.4073	1.58235	66.8432	8.67838	2.21948
macB	8.53601	25.537	14.2798	62.2425	17.8634	65.9074	47.5589
cfrA	0	0	0	0	65.7493	0	0
tap	0	0	0	0	0	0	64.2725
tet40	35.3097	12.5231	13.2361	18.4416	23.8398	14.7652	64.1666
msrB	0	0	0	0	61.4216	0	0
Escherichia_coli_GlpT	0	0	0	0	60.6144	0	1.55029
Escherichia_coli_mdfA	0	0	0	0	60.2835	0	0
baeR	0	0	0	0	59.7395	0	0
APH3-Vc	0	29.2824	8.18708	3.73434	13.0403	58.3971	0
MexF	3.11564	0	0	10.5689	57.5536	8.34244	5.82091
AAC3-IIIa	41.8116	28.5218	0	15.1271	31.5547	7.36097	56.0924
mdtG	0	0	0	0	54.2017	0	0
MdtK	0	0	0	0	0	0	52.4464
OCH-1	43.5913	0.945	0	16.872	8.83754	25.4419	52.0375
Escherichia_coli_marR	0	0	0	16.475	51.7115	0	0
OXA-9	0	0	4.4495	27.1483	37.7979	9.06787	49.1824
gimA	48.6819	9.12914	5.7354	0	0	5.17093	10.1986
cmeR	8.25336	4.1555	8.13286	47.7982	8.477	2.0718	0
H-NS	0	0	0	0	47.2474	0	2.23557
myrA	10.8086	46.6736	16.7911	11.2916	15.2816	0	0
bacA	0	0	0	0	12.3488	3.81514	46.3446
tet44	28.6775	21.0465	28.7378	2.18468	25.9382	14.1535	45.7227
ANT6-Ib	44.2956	13.0725	2.13205	13.6148	20.0461	0	44.9907
cphA2	0	0	0	19.3156	44.9665	0	26.5955
opmE	0	0	0	5.60151	13.0403	43.7978	18.5105
MCR-2	43.7283	28.5795	5.38624	0	18.8081	0	0
MexE	0	0	10.2339	14.0038	43.4676	0	0
OXA-20	0	0	0	5.60151	0	0	43.1911
PmrE	0	0	0	0	42.5939	0	0
vanKI	42.486	0	0	0	0	0	0
oqxB	0	18.817	21.1735	0	16.8417	42.0032	0
DIM-1	27.5864	40.8515	25.5846	27.7158	0	35.8464	0
rphA	19.8871	6.67532	0	4.44564	40.8451	0	0
adeJ	19.0754	0	0	24.0305	30.2091	39.5917	19.5878
cpaA	18.6939	0	0	39.2106	0	0	0
QnrB22	0	0	0	0	6.69878	0	38.0352
adeF	37.909	16.4028	0	2.39608	0.619785	0.594756	2.34607
APH2-IIa	36.9652	0	0	0	0	0	0
tetX	6.77314	35.8911	0	0	0	10.2571	0
bcrB	0	0	0	0	9.84916	0	35.4178
IMP-27	0	0	0	0	34.9293	0	0
tet42	34.6182	4.3575	4.2641	0	4.52788	0	0
CTX-M-15	0	0	0	0	34.6103	0	3.1696
tet43	0	0	0	34.3952	5.71942	16.4653	0
OXA-97	0	33.7874	0	0	0	0	9.25524
OXA-45	0	0	0	0	0	0	33.6554
Staphylococcus_mupB_conferring	32.6704	0	5.53181	1.43261	0	8.0371	22.2348
Erm31	0	0	0	31.8268	0	0	0
ErmN	0	0	0	0	7.0109	16.8194	30.9865
TriC	30.8989	0	0	0	0	0	0
OCH-3	0	30.5157	17.7304	0	0	0	0
tet31	0	5.01984	0	30.2482	14.3443	20.0219	6.17016
tet36	0	0	0	30.0081	5.82155	0	16.5272
BahA	0	0	0	29.7449	28.8014	0	21.532
fusH	29.3929	9.86603	3.86183	14.0918	14.3525	11.8053	0
Listeria_monocytogenes_mprF	13.2581	0	0	2.74584	29.2596	0	12.722
mexX	0	0	28.9637	5.28444	0	5.90267	0
rmtH	28.8485	0	0	0	0	0	0
ErmW	0	0	0	5.23506	21.3276	5.8475	28.8325
carA	25.1769	28.5218	12.4047	25.4614	8.2325	12.6401	0
tetR	0	0	0	0	28.0772	0	0
VatI	9.73638	0	0	0	0	0	27.8747
ANT3-IIa	1.82201	27.521	5.38624	0	0	0	0
EdeQ	0	2.00473	27.4646	0	0	1.99899	0
dfrA22	27.3302	0	10.7725	9.82721	0	10.9769	0
bcrA	3.31451	3.33766	22.8629	8.81443	27.3118	6.6562	0
OXA-16	10.3855	6.972	27.2903	0	0	0	0
vanG	0	0	0	18.8652	5.06747	0	27.1743
SPG-1	27.0925	9.09391	0	4.05906	0	0	8.94226
OXA-60	0	0	0	26.9303	12.5387	12.0324	5.93285
tetB60	22.2426	26.5436	4.13025	0	0	5.61151	4.11344
ADC-15	0	26.4202	3.23174	0	0	0	0
dfrB3	0	9.63236	9.42592	0	7.14928	0	25.709
norB	0	0	3.44961	0	25.641	7.03014	0
OXY-3-1	25.2323	0	0	10.848	2.29582	2.20311	0
tetA	0	0	0	0	25.1398	0	0.767433
ErmD	0	0	0	25.135	16.7183	8.02157	0
Brucella_suis_mprF	0	0	0	0	0	0	25.082
QepA4	13.9506	9.36537	0	25.0814	0	0	0
amrB	0	0	0	25.0814	0	0	0
LRA-7	0	0	0	0	0	0	24.8797
chrB	24.7535	0	14.2016	4.74704	0	0	5.22895
OXA-22	0	24.607	0	0	0	0	0
OKP-B-12	0	0	0	0	0	0	24.5714
OprN	0	0	0	24.5066	16.3004	3.91052	0
APH2-Ie	0	0	0	0	0	0	24.4848
IMI-7	24.3996	8.505	2.77424	13.4976	6.87364	0.942293	1.85848
vanRA	24.341	0	14.3914	0	0	0	0
ADC-16	0	0	0	8.62587	12.7823	24.2358	20.7207
tetAP	0	0	0	23.9673	0	0.764893	0
oleB	0	0	0	1.62835	7.58156	23.645	0.896826
mphG	23.6034	9.50727	9.3035	0	0	14.2201	0
tetW	3.97742	2.67013	3.91935	5.95905	23.5835	15.8071	17.0664
CfxA6	9.32827	3.75736	1.83842	23.4794	13.665	14.9864	0
ErmG	3.96897	9.99172	23.4662	0	0	0	0
rpoB2	0	0	0	11.51	0	23.4631	0
ANT3-IIb	0	0	0	0	0	0	23.2836
TLA-1	23.2511	0	0	0	0	0	0
GIM-2	5.76971	23.24	0	0	0	0	0
mphE	14.3799	9.65353	0	13.9695	15.0465	20.7539	23.1609
LRA-2	0	0	0	0	0	0	23.1381
APH4-Ia	0	23.0691	0	0	0	0	0
tetT	9.83887	9.90758	6.46348	5.89633	3.43165	23.0515	0
OXA-214	0	0	0	0	0	0	23.023
OXA-247	0	0	0	3.41555	3.9757	22.8908	0
mexN	0	0	0	4.9136	22.8777	16.4653	0
ACI-1	0	0	0	0	22.8777	0	0
mdsC	0	0	0	14.6445	4.26153	2.04472	22.8524
mecC	22.7974	0	9.98424	0	0	0	0
GIM-1	0	0	0	0	2.99089	20.0907	22.6428
adeA	0	0	0	15.2768	0	11.3761	22.4369
sdiA	0	22.41	0	0	0	0	0
mtrD	0	22.41	16.4473	0	0	0	0
rmtA	0	0	0	4.00108	18.629	0	22.0363
cmlv	0	0	0	21.8809	0	0	0
PEDO-1	0	0	0	5.91709	6.88747	0	21.7259
otrB	8.77646	13.2566	21.6208	0	0	0	0
AxyX	21.4872	7.21241	10.5867	0	0	0	0
sav1866	19.1732	0	8.44997	21.2922	9.32544	5.74021	0
y56_beta-lactamase	0	0	0	0	0	0	21.0346
AAC6-Ip	0	20.916	0	0	0	0	0
OXA-347	0	20.916	0	0	0	0	0
OpmH	0	0	0	0	0	0	20.9158
AAC6-Ib-SK	0	0	0	0	0	20.8561	0
lsaC	1.58154	9.01749	20.7443	11.8347	1.65486	7.92941	9.39618
OXA-27	0	0	0	16.0284	20.6209	9.42293	6.50469
cmeB	0	6.972	20.4677	0	0	0	0
FOX-2	0	0	0	20.3691	0	17.0641	0
MuxC	0	0	0	11.8214	5.29232	20.3144	0
vanTG	0	8.715	0	0	0	0	19.9959
PER-7	0	0	0	0	0	0	19.8455
mphI	0	0	0	0	19.758	4.74002	4.67436
patB	1.99721	0	0	19.7489	0	0	0
OXA-258	0	19.6087	0	0	0	0	0
OXA-3	0	19.6087	0	0	6.79181	0	6.42725
ADC-8	0	0	0	5.83491	0	19.5526	0
AIM-1	0	0	0	19.5077	3.24385	1.55642	0
cdeA	0	0	0	15.1979	7.58156	19.401	0
Bacillus_subtilis_mprF	0	0	0	0	0	0	19.2817
PER-6	0	0	0	2.88738	6.7218	0	19.083
mecB	0	0	0	0	0	0	19.0437
iri	0	0	0	0	0	12.769	18.8882
ADC-61	0	0	0	18.7856	0	6.67649	0
vatC	3.46182	0	0	18.6717	10.8669	0	0
Streptomyces_lividans_cmlR	3.69809	18.6196	9.11025	0	0	0	0
PEDO-2	0	2.53016	2.47593	9.03469	18.4036	5.04583	0
AAC6-Isa	0	0	0	18.0694	0	12.11	0
SHV-99	0	7.38211	18.0597	0	0	0	3.62951
Enterobacter_cloacae_acrA	4.58183	0	18.0597	0	0	0	0
vanSM	7.1624	18.031	3.52891	0	0	0	0
mecA	1.01157	2.03727	7.97443	0.909336	4.23386	16.2515	18.0297
efrB	9.03085	0	0	0	0	0	17.8845
vanXYG	0	0	0	0	0	0	17.7985
CARB-2	7.8877	0	0	17.7263	0	7.92004	7.81033
hp1184	0	0	17.6446	0	0	0	0
TaeA	0	0	0	0	0	0	17.629
OpmB	17.3091	0	0	0	0	2.89668	0
tetB46	0	0	0	0	0	0	17.1393
vanYB	0	0	0	16.9743	0	0	0
AAC6-Ic	4.74945	0.956524	2.80807	4.26944	0	0	16.9303
pp-flo	0	0	12.2806	16.8045	0	0	0
mtrE	0	0	0	0	0	0	16.7808
IMP-42	0	0	0	0	0	0	16.7407
APH3-IIb	6.77314	6.82043	16.6856	3.0443	0	0	0
abcA	4.15419	0	0	11.203	13.0403	16.6849	4.11344
gadX	3.08479	0	0	16.6381	3.22779	6.19488	0
Escherichia_coli_emrE	0	0	0	0	16.5766	0	0
Bla2	0	0	0	7.63842	0	2.84401	16.5272
SME-1	0	3.92175	0	7.00189	16.3004	7.82104	7.7127
Streptomyces_rishiriensis_parY	0	16.2982	0	0	0	0	0
tlrB_conferring_tylosin	0	0	0	16.1582	0	0	0
RSA-1	8.12776	8.18452	0	2.43544	5.66969	0	16.0961
dfrA20	0	0	0	14.3628	0	16.0431	7.91046
tet38	0	0	0	4.47405	7.29089	15.9919	4.92824
SHV-67	0	5.40931	15.8801	0	0	0	0
ANT3-IIc	0	0	0	7.09052	0	15.8401	0
lsaB	0	0	0	15.7991	0	0	14.2388
SHV-128	0	4.54695	2.22475	10.1477	0	0	15.649
CPS-1	10.2996	0	15.2239	4.62935	5.38855	15.5128	5.09931
salA	0	15.4298	0	9.1828	0	10.2571	0
OXA-62	0	0	0	0	0	0	15.4254
OXA-12	0	5.18578	0	0	0	0	15.2979
DHA-16	0	0	4.14886	15.1392	0	4.22759	4.16903
QepA3	0	15.0705	13.4068	0	0	0	0
tet30	9.89093	14.94	4.87326	0	5.17472	0	0
AAC6-Iad	0	4.98	9.74652	0	0	14.8972	0
MexL	0	0	0	0	0	0	14.8935
QnrS1	0	0	0	0	14.8862	0	0
oqxA	0	0	3.48881	6.36535	14.8185	0	0
optrA	0	14.7836	0	5.86546	1.70684	0	0
smeB	0	14.7642	0	0	0	3.68049	0
Rhodococcus_fascians_cmr	8.09258	0	0	14.5494	8.46772	0	0
CMY-98	4.7933	14.4803	4.72332	12.9266	0	9.62589	0
mdsA	14.2919	0	0	0	0	0	0
vgaE	1.81142	0	14.2798	6.51338	3.79078	3.63769	3.5873
clbA	0	14.2609	0	0	0	0	0
cmeA	0	0	0	14.2411	0	0	0
MOX-9	2.34259	14.1537	11.5419	0	0	0	2.31961
EreB	0	0	4.65175	0	0	0	14.0231
smeC	0	0	0	13.888	0	0	0
tetY	0	0	0	0	0	0	13.8655
vanTE	0	0	0	13.8309	0	0	0
SHV-98	0	13.7605	8.07936	0	0	0	0
armA	0	0	13.5448	12.3563	0	0	4.53688
aadA7	3.31451	13.3506	0	0	10.4045	9.9843	0
otrA	0	13.2566	4.32416	3.94473	4.59165	0	0
vanHO	0	0	0	13.1973	1.70684	0	0
mecR1	0	9.62392	13.1847	0	0	0	0
IND-3	0	0	0	13.0268	0	3.63769	0
AAC6-Ij	3.27962	0	9.69523	0	0	0	12.9898
MuxB	12.7821	11.2625	6.29775	0	0	8.02157	3.16418
opcM	0	12.2555	9.59423	0	2.54693	2.44407	0
farB	0	8.14909	0	3.63734	0	0	12.0198
vanXM	11.7571	11.8392	5.79275	0	0	0	0
LRA-3	0	0	2.57996	11.7679	10.9582	0	2.5925
Streptococcus_agalactiae_mprF	0	0	0	11.6698	4.52788	8.69004	0
vanTN	3.5405	4.648	0	11.1394	10.3867	11.5867	7.01155
AAC6-Iai	3.89455	3.92175	0	0	0	1.30351	11.569
tetA48	0	0	0	11.4317	0	3.19226	0
APH9-Ib	3.75379	3.78	11.0969	0	0	0	0
LpeB	0	0	0	2.39381	5.57277	10.6954	0
catB2	0	4.29781	0	0	0	0	10.5653
bcr-1	10.3167	4.1555	4.06643	3.70961	0	0	0
MSI-OXA	0	0	0	10.1232	0	0	0
mdsB	0	8.12798	7.95377	4.3535	0	1.62094	9.59092
dfrK	9.44134	0	0	0	0	0	0
CTX-M-8	0	2.37682	9.3035	0	0	0	4.67436
tetK	0	9.01551	0	0	0	0	0
CTX-M-59	0	0	0	0	0	8.12575	0
imiS	0	0	1.25826	6.8871	0	7.69282	0
ADC-77	5.53073	0	0	6.62901	1.92904	5.5534	0
Chryseobacterium_meningosepticum_BlaB	1.65726	0	0	4.46929	3.46816	3.3281	0
NonARO	1.78974e+07	1.78975e+07	1.78977e+07	1.78989e+07	1.78928e+07	1.78967e+07	1.7897e+07

## Sheet: CAZy level 2 data
CAZy_Family	FZ	FJ	FH	YM	YZ	YL	YW
GH43	0.00246953	0.00268692	0.00296736	0.00248471	0.00280521	0.00287064	0.00303137
GT2	0.00275226	0.00276939	0.00291342	0.00268115	0.00277506	0.00280472	0.00273194
GH3	0.00150702	0.00167859	0.00170239	0.00163014	0.00171046	0.00190516	0.002252
GH2	0.00166661	0.00184472	0.00190535	0.0020037	0.0018965	0.00209024	0.00212806
CE1	0.00101498	0.00107785	0.00119605	0.000932799	0.00107815	0.000999867	0.00117555
GT4	0.00101189	0.00100744	0.00110303	0.00109018	0.00107148	0.00106152	0.000960747
GH28	0.000949969	0.00109153	0.00101716	0.000817933	0.000773147	0.000846541	0.000845594
GH5	0.000712218	0.000809558	0.000950857	0.000714195	0.000697544	0.000878194	0.000771951
GH29	0.000646793	0.000741257	0.000742116	0.000863343	0.000699665	0.000708696	0.000640858
GH31	0.000647375	0.000755385	0.00073374	0.00062912	0.000685747	0.000794566	0.000856193

## Sheet: KEGG level 2 data
KO_Pathway_Level2	FZ	FJ	FH	YM	YZ	YL	YW
Carbohydrate metabolism	0.0334385	0.0341602	0.034176	0.0358675	0.0362074	0.0354394	0.0376501
Amino acid metabolism	0.0292824	0.0295226	0.0310976	0.0299435	0.0304255	0.0305961	0.031774
Translation	0.0256195	0.0260079	0.0250715	0.0252398	0.0258581	0.0235467	0.0248607
Metabolism of cofactors and vitamins	0.0204671	0.0205278	0.0217403	0.0195643	0.0197118	0.019756	0.0199153
Nucleotide metabolism	0.0202425	0.0205964	0.0204821	0.0207146	0.0211523	0.0202643	0.0212365
Energy metabolism	0.0193627	0.0194152	0.0194579	0.0197599	0.0195064	0.0191441	0.0199137
Membrane transport	0.0125424	0.0127174	0.0123571	0.0132708	0.0145761	0.0137494	0.0155373
Replication and repair	0.0142416	0.0144385	0.0140339	0.0142202	0.0142568	0.013464	0.0142656
Glycan biosynthesis and metabolism	0.0101134	0.0104878	0.0106569	0.0104469	0.0105346	0.00988823	0.0106397
Cellular community - prokaryotes	0.00967723	0.00982474	0.00987462	0.00993405	0.0105935	0.0100613	0.0105721

## Sheet: Phylum top 10
phylum	FZ	FJ	FH	YM	YZ	YL	YW
p__Bacteroidetes	0.316082	0.361518	0.380096	0.302374	0.303108	0.299715	0.289022
p__Firmicutes	0.276511	0.26668	0.279412	0.26972	0.300807	0.311718	0.354707
p__Spirochaetes	0.0185943	0.0181953	0.0141374	0.0420442	0.0431687	0.0432742	0.0403073
p__Verrucomicrobia	0.0386113	0.0304919	0.0309062	0.00708756	0.0036939	0.00542249	0.00388138
p__Proteobacteria	0.0204971	0.0169077	0.01579	0.0195463	0.0376224	0.0175127	0.0122973
p__Fibrobacteres	0.00424669	0.00463854	0.00771756	0.0181074	0.0129672	0.006971	0.0183321
p__Lentisphaerae	0.0109568	0.00814264	0.00597415	0.0179671	0.00867144	0.0136484	0.00973869
p__Euryarchaeota	0.0151346	0.0122155	0.00689288	0.00516952	0.00447477	0.0105237	0.00550407
p__Synergistetes	0.00545041	0.00433664	0.00220047	0.00701851	0.00357843	0.00313377	0.00429285
p__Actinobacteria	0.00489039	0.00343314	0.00350064	0.00379334	0.00305912	0.00381026	0.00581442
Others	0.289026	0.27344	0.253373	0.307172	0.27885	0.284271	0.256103

## Sheet: family top 10
family	FZ	FJ	FH	YM	YZ	YL	YW
f__Prevotellaceae	0.113455	0.156098	0.171749	0.0627512	0.0614707	0.0749384	0.0833669
f__Lachnospiraceae	0.0658625	0.048564	0.0823941	0.0549331	0.0882092	0.0992873	0.0773445
f__Bacteroidaceae	0.0685319	0.0717119	0.0726714	0.0655143	0.0712754	0.0705973	0.0677308
f__Clostridiaceae	0.0377777	0.03763	0.0314944	0.0528258	0.0321313	0.0298747	0.0341869
f__Ruminococcaceae	0.0394462	0.0297863	0.0362339	0.0240297	0.0294734	0.0258297	0.0432979
f__Spirochaetaceae	0.0177978	0.0175649	0.0134963	0.0408074	0.0422588	0.0422445	0.0392289
f__Akkermansiaceae	0.0332815	0.0264544	0.0272387	0.00103036	0.00055019	0.000695954	0.000603087
f__Rikenellaceae	0.0171588	0.0124108	0.0111402	0.0226525	0.0208502	0.0167972	0.0126235
f__Fibrobacteraceae	0.00418673	0.00456603	0.00764078	0.0178155	0.0127494	0.00684292	0.0181195
f__Enterobacteriaceae	0.000137599	0.00012373	0.000108035	0.000173294	0.0153961	0.000310708	0.000353901
Others	0.602364	0.59509	0.545833	0.657467	0.625635	0.632581	0.623144

## Sheet: Genus top 10
genus	FZ	FJ	FH	YM	YZ	YL	YW
g__Prevotella	0.0985463	0.132461	0.146915	0.0524373	0.0519011	0.0591201	0.0688373
g__Bacteroides	0.0663689	0.0675372	0.0701954	0.0630363	0.0685104	0.0679955	0.0649986
g__Clostridium	0.0343466	0.0346393	0.0287184	0.0498306	0.0292568	0.0268754	0.0299804
g__Treponema	0.0170692	0.016874	0.0127555	0.0394978	0.0412913	0.0409847	0.0375756
g__Akkermansia	0.0332815	0.0264544	0.0272387	0.00103036	0.00055019	0.000695954	0.000603087
g__Ruminococcus	0.0261103	0.0165959	0.0240984	0.0113252	0.0151815	0.010555	0.0208899
g__Alistipes	0.0147771	0.010997	0.0105399	0.0212887	0.0199499	0.0160381	0.0118812
g__Fibrobacter	0.00418673	0.00456603	0.00764078	0.0178155	0.0127494	0.00684292	0.0181195
g__Butyrivibrio	0.00675108	0.00592683	0.00649388	0.00685425	0.00964847	0.011835	0.0106786
g__Methanobrevibacter	0.0097471	0.0100387	0.00506521	0.00236763	0.0023371	0.00757611	0.0029653
Others	0.688815	0.67391	0.660339	0.734516	0.748624	0.751481	0.733471

## Sheet: alpha index species
	FZ	FJ	FH	YM	YZ	YL	YW
observed_species	8472	8415	8162	9587	9291	9231	8337
shannon	9.08911	9.35816	8.92225	9.50444	9.25882	9.39075	9.40636
simpson	0.990742	0.99365	0.988856	0.993224	0.991184	0.993033	0.993262
chao1	8704.16	8639.22	8440.7	9801	9545.02	9435.23	8509.57
goods_coverage	0.99996	0.999954	0.999949	0.999954	0.999946	0.999957	0.999963
